# Supplementary material for: Reference Values of the QOLIBRI from General Population Samples in the United Kingdom and The Netherlands
Source: J Clin Med. 2020 Jul 3;9(7):2100. doi: 10.3390/jcm9072100 (PMC7408671; doi:10.3390/jcm9072100)
Supplement: Supplementary file 1 [file jcm-09-02100-s001.zip]

Archive with 2 entries (2 files):
- OS1_QOLIBRI_UK.pdf
- OS2_QOLIBRI_NL.pdf
